# Supplementary material for: Alexithymia in autism: cross-sectional and longitudinal associations with social-communication difficulties, anxiety and depression symptoms
Source: Psychol Med. 2020 Oct 8;52(8):1458–70. doi: 10.1017/S0033291720003244 (PMC9226426; doi:10.1017/S0033291720003244)
Supplement: Supplementary file 1 [file S0033291720003244sup.zip]

Archive with 2 entries (2 files):
- S0033291720003244sup001.docx
- S0033291720003244sup002.docx
